# Supplementary material for: An Air Velocity Monitor for Coal Mine Ventilation Based on Vortex-Induced Triboelectric Nanogenerator
Source: Sensors (Basel). 2022 Jun 26;22(13):4832. doi: 10.3390/s22134832 (PMC9268754; doi:10.3390/s22134832)
Supplement: Supplementary file 1 [file sensors-22-04832-s001.zip]

Archive with 3 entries (3 files):
- Support Information.pdf
- Video S1 The situation when flow velocity increased.mp4
- Video S2 The situation when flow velocity decreased.mp4
